# Supplementary material for: Artificial Intelligence-Based Automated Analysis for Pleural Effusion Detection on Thoracic Ultrasound: A Systematic Review
Source: Diagnostics (Basel). 2026 Jan 2;16(1):147. doi: 10.3390/diagnostics16010147 (PMC12785731; doi:10.3390/diagnostics16010147)
Supplement: Supplementary file 1 [file diagnostics-16-00147-s001.zip]

Archive with 3 entries (3 files):
- Supplementary Material-COI Diagnostics.pdf
- Supplementary Material-Full search strategy.pdf
- Supplementary Table S1-PRISMA 2020 Checklist.pdf
